# Supplementary material for: Arthroscopic Discopexy Techniques for Articular Disc Displacement: A Systematic Review and Meta-Analysis
Source: J Clin Med. 2025 Nov 13;14(22):8046. doi: 10.3390/jcm14228046 (PMC12653788; doi:10.3390/jcm14228046)
Supplement: Supplementary file 1 [file jcm-14-08046-s001.zip]

Archive with 2 entries (2 files):
- jcm-3940908-file S1.pdf
- jcm-3940908-sm.pdf
